# Supplementary material for: High-Fat Diet Consumption Induces Neurobehavioral Abnormalities and Neuronal Morphological Alterations Accompanied by Excessive Microglial Activation in the Medial Prefrontal Cortex in Adolescent Mice
Source: Int J Mol Sci. 2023 May 28;24(11):9394. doi: 10.3390/ijms24119394 (PMC10253629; doi:10.3390/ijms24119394)
Supplement: Supplementary file 1 [file ijms-24-09394-s001.zip]

Archive with 1 entries (1 files):
- ijms-2383812-supplementary.pdf
